# Supplementary material for: A Protocol for Improved Precision and Increased Confidence in Nanoparticle Tracking Analysis Concentration Measurements between 50 and 120 nm in Biological Fluids
Source: Front Cardiovasc Med. 2017 Nov 3;4:68. doi: 10.3389/fcvm.2017.00068 (PMC5675884; doi:10.3389/fcvm.2017.00068)
Supplement: Table S1 — Relative standard error per bin width from bootstrap samples. 30 x 60 second consecutive videos were captured for each sample, plasma, platelet releasate (PR), and serum from 3 donors in triplicate. RSE was calculated for 100 bootstrap samples of n = 5, 10, 15, 20, and 25 video replicates. Average RSE per n video replicates for each bin size was calculated for all 900 bootstrapped samples. A reduction in RSE was reproducibly observed across all bin widths for plasma, platelet releasate (PR) and serum with increasing video replicates. [file table_1.xlsx]

## Sheet: Sheet1
		Plasma			Platelet releasate			Serum
Replicates	Size (nm)	Average RSE	Standard Deviation	Maximum RSE	Average RSE	Standard Deviation	Maximum RSE	Average RSE	Standard Deviation	Maximum RSE
5	5	NA	NA	NA	NA	NA	NA	NA	NA	NA
5	15	NA	NA	NA	NA	NA	NA	NA	NA	NA
5	25	NA	NA	NA	74.909	21.2623	100	NA	NA	NA
5	35	60.052	18.8786	99.9978	56.195	20.5435	99.9915	68.9105	20.4733	100
5	45	37.2323	17.9718	98.0618	37.3176	15.5359	97.1448	45.0839	18.7209	99.4687
5	55	23.166	17.9597	99.9627	26.3213	10.4146	66.6674	25.2344	11.7739	71.2075
5	65	17.7793	14.5905	89.243	18.9899	9.41069	60.8425	14.4612	8.81803	61.2372
5	75	17.0944	12.4544	65.5674	16.1119	8.80193	51.6242	11.0791	6.49184	45.4846
5	85	18.9139	12.4155	81.9141	13.8696	6.58179	45.2991	10.8568	7.16956	48.7138
5	95	21.5259	12.4572	92.0235	13.3814	7.40692	61.5188	12.561	8.34029	61.9776
5	105	25.9791	14.5735	95.3205	12.8664	6.71685	49.1969	14.2061	7.83416	63.0737
5	115	29.3858	15.3457	93.2062	14.2439	7.59142	45.6068	15.2853	7.98955	47.6564
5	125	31.896	16.6784	99.7462	15.2173	8.19744	60.1071	16.6021	8.82241	60.5393
5	135	36.9291	17.3737	99.9804	15.0926	7.81751	56.288	19.3303	11.1991	100
5	145	43.4383	20.3061	99.9999	16.6054	8.69137	55.4315	20.9237	10.7489	72.4145
5	155	49.4202	20.9498	100	17.9882	8.98064	83.3045	22.9931	11.3756	61.635
5	165	53.1675	23.0373	100	20.8366	9.1725	61.3246	24.9611	12.2548	94.1567
5	175	58.8105	24.3928	100	21.6924	9.35939	69.4445	29.9211	14.9405	99.1151
5	185	NA	NA	NA	23.2904	10.4429	67.6107	31.8039	15.1881	93.0873
5	195	NA	NA	NA	26.4115	11.2032	86.3101	33.8213	15.0075	99.6905
10	5	NA	NA	NA	NA	NA	NA	NA	NA	NA
10	15	NA	NA	NA	NA	NA	NA	NA	NA	NA
10	25	NA	NA	NA	64.1048	21.8843	99.9996	75.4885	18.7101	100
10	35	46.0211	14.2775	97.5456	42.9861	16.6188	99.2453	56.8298	18.5183	99.953
10	45	26.7994	11.6585	78.0886	27.0277	9.201	68.8998	33.3224	12.9047	91.7479
10	55	16.3258	11.1323	61.5727	19.3565	6.58365	55.3036	18.7175	7.96923	51.8377
10	65	12.8526	9.45238	43.9614	14.0618	5.3823	38.9822	10.5732	4.70493	31.3556
10	75	12.499	8.2701	42.1089	11.9525	5.33638	37.6319	8.388	3.87047	37.6799
10	85	13.7059	7.66233	44.1451	9.82568	3.52943	25.4349	7.99879	4.10246	27.8108
10	95	15.4785	7.74899	48.1677	9.77888	3.96527	30.5798	8.95912	4.25658	32.6504
10	105	18.349	9.12277	52.8003	9.60429	3.65958	25.7599	10.1907	4.24614	26.5999
10	115	21.7007	9.70108	56.9369	10.2447	4.21722	29.2355	11.0921	4.25323	29.9709
10	125	22.8743	9.98327	72.0976	11.6229	5.48197	41.9165	12.5027	5.26583	39.9412
10	135	27.5198	11.1506	75.6769	10.981	4.21129	32.1803	13.9172	5.87289	39.2874
10	145	32.7757	14.967	95.5111	12.4287	5.81825	38.5037	15.0046	6.16752	39.5267
10	155	36.3969	14.4948	99.9118	13.2257	4.84982	36.9576	16.8025	6.43689	41.8885
10	165	41.2307	18.0222	99.4461	14.926	5.00303	33.6722	18.3087	6.35889	43.5721
10	175	47.2742	21.3209	100	16.0554	5.61212	46.0965	22.0005	8.53086	55.7009
10	185	51.2531	20.725	100	17.4038	5.53372	37.7757	23.0935	10.1219	70.6629
10	195	55.0076	21.0402	100	19.5087	6.05012	43.2869	24.4905	9.65475	65.3046
15	5	NA	NA	NA	NA	NA	NA	NA	NA	NA
15	15	NA	NA	NA	NA	NA	NA	NA	NA	NA
15	25	59.2218	19.0645	99.9939	56.3294	20.4703	99.9494	68.8384	19.2926	100
15	35	39.1499	10.796	78.7629	38.0315	15.4555	95.8253	50.0624	17.4947	99.942
15	45	22.4639	9.85591	62.3	22.31	6.61416	52.4519	28.0766	11.2664	87.2721
15	55	13.4436	8.70088	43.842	15.8951	4.61983	39.0355	15.2063	6.00278	38.2624
15	65	10.5768	7.55461	36.0144	11.6328	4.20737	31.2393	8.63266	3.57135	22.3086
15	75	10.308	6.60187	31.0209	9.98722	4.02988	32.5187	6.90452	2.86464	22.7131
15	85	11.0002	5.86093	33.8254	8.14741	2.53067	19.5569	6.57379	3.0606	22.2483
15	95	12.5295	5.74179	30.3811	8.10942	3.17222	24.7391	7.27387	3.14082	20.5714
15	105	15.3021	7.12575	40.9918	7.96455	2.7362	21.2116	8.27601	3.01111	20.2269
15	115	17.699	7.38112	56.4361	8.57574	3.38436	27.2866	8.95991	3.18309	25.3793
15	125	18.921	7.53104	41.2663	9.45155	3.88119	31.2361	10.057	3.94254	25.5682
15	135	22.6651	8.74412	57.5831	9.19599	3.30005	22.717	11.457	4.39484	27.3891
15	145	27.1648	11.982	70.8887	10.1578	4.19979	31.2873	12.2943	4.51748	28.0338
15	155	30.5763	11.624	78.6464	10.9037	3.46252	21.6735	13.7565	4.73423	27.7987
15	165	34.3976	14.7783	99.934	12.2846	3.52305	23.1025	15.0432	4.45486	32.637
15	175	40.5232	17.852	99.8151	13.1044	3.7929	26.4812	17.7699	6.34116	42.2131
15	185	43.0057	18.055	100	14.0041	4.07864	30.8661	19.2848	7.98224	51.0634
15	195	48.2331	20.1801	99.9949	16.1261	4.23516	31.5165	20.0859	7.46923	47.3191
20	5	NA	NA	NA	NA	NA	NA	NA	NA	NA
20	15	NA	NA	NA	NA	NA	NA	NA	NA	NA
20	25	53.8914	17.3985	99.9231	51.2163	19.9308	99.81	64.9956	18.9833	99.9993
20	35	34.6337	9.62909	80.1881	33.9903	14.4713	96.2613	45.4086	16.3427	98.9005
20	45	19.4883	8.0698	55.7113	19.4377	5.45798	46.194	24.8427	10.1207	70.4407
20	55	11.7899	7.64037	39.5954	13.9101	4.03852	32.9117	13.2521	5.03582	30.5448
20	65	9.2113	6.4857	29.4992	10.0141	3.25397	25.9757	7.47917	2.81336	20.4491
20	75	8.93258	5.62908	27.2365	8.67145	3.26981	23.8018	6.02192	2.40726	17.5935
20	85	9.58176	5.00277	31.9335	7.09459	2.07717	18.6072	5.80586	2.38688	16.5224
20	95	11.1249	5.07524	28.0677	7.12935	2.58714	24.8346	6.34469	2.58421	19.1227
20	105	13.2392	6.17466	31.7442	6.87394	2.10138	15.5355	7.17734	2.52505	17.3725
20	115	15.4069	6.19775	32.066	7.46841	2.58832	18.5461	7.86905	2.47966	16.609
20	125	16.8096	6.4395	36.3527	8.37341	3.24697	24.1956	8.77825	3.36898	24.3559
20	135	19.7169	7.11467	40.5495	8.10553	2.82475	20.6273	9.89971	3.69765	22.0436
20	145	23.5784	9.84016	60.4397	8.82422	3.37816	23.0088	10.7465	3.88651	24.323
20	155	26.6793	9.92008	60.572	9.58666	2.94768	18.9553	12.0141	3.88754	24.2573
20	165	30.128	12.6144	78.2396	10.7723	2.93455	22.7643	13.1364	3.60599	26.7732
20	175	36.272	16.3087	99.8308	11.4079	3.03236	20.5274	15.63	5.32518	33.2781
20	185	38.4195	17.0943	99.9909	12.2072	3.20069	24.1496	16.9774	7.09611	42.2708
20	195	44.0141	20.3945	99.4461	14.0498	3.07567	23.3767	17.5539	6.51762	43.1068
25	5	NA	NA	NA	NA	NA	NA	NA	NA	NA
25	15	NA	NA	NA	NA	NA	NA	NA	NA	NA
25	25	50.1233	16.7205	97.3256	47.387	19.2679	99.9688	60.2192	19.051	99.9991
25	35	31.4531	8.34911	64.018	31.1108	14.267	88.2311	41.6473	15.7438	95.3283
25	45	17.5388	7.32421	50.1542	17.3012	4.6349	36.2634	22.4738	9.95752	69.335
25	55	10.5908	6.84062	34.5365	12.4198	3.39537	30.2603	11.8227	4.40083	27.5613
25	65	8.25504	5.70718	24.3702	8.92148	2.71239	20.3252	6.78234	2.62643	18.0916
25	75	8.06022	5.02391	22.5584	7.69135	2.79425	21.1459	5.41328	2.02189	14.1684
25	85	8.67468	4.43802	24.5219	6.45107	1.80182	13.5902	5.29254	2.16491	18.0728
25	95	9.89203	4.5566	23.1806	6.37093	2.25652	17.4337	5.75935	2.2913	15.675
25	105	11.8509	5.35787	27.6457	6.19605	1.85637	14.7209	6.43509	2.12272	14.2021
25	115	13.7518	5.41312	31.2675	6.62684	2.24944	17.063	6.93637	2.19592	15.2959
25	125	14.974	5.60242	32.3998	7.52755	2.85965	22.142	7.9244	2.97573	19.4626
25	135	17.5473	6.06231	37.0524	7.32708	2.44527	17.3618	8.83031	3.30068	18.6635
25	145	21.3154	8.76049	55.6429	8.01519	3.088	20.184	9.6375	3.48272	20.3739
25	155	23.853	8.94625	56.2003	8.52994	2.45563	16.0057	10.8144	3.1992	22.7358
25	165	27.2913	11.2163	70.8118	9.68429	2.51137	18.212	11.7153	3.01001	22.7123
25	175	32.7206	14.2624	85.6509	10.2051	2.62492	17.7666	14.0631	4.59362	27.4423
25	185	34.6168	15.0951	99.9066	10.9452	2.73217	18.9772	15.0194	6.10613	32.6938
25	195	40.9095	19.7961	99.9978	12.5666	2.72798	22.9833	15.9468	5.94903	36.1631
