# Supplementary material for: A Protocol for Improved Precision and Increased Confidence in Nanoparticle Tracking Analysis Concentration Measurements between 50 and 120 nm in Biological Fluids
Source: Front Cardiovasc Med. 2017 Nov 3;4:68. doi: 10.3389/fcvm.2017.00068 (PMC5675884; doi:10.3389/fcvm.2017.00068)
Supplement: Table S2 — Relative standard error per bin with from 32 donor validation. 15 x 60 second consecutive videos were captured for each sample, plasma and platelet releasate (PR) for 32 healthy donors. The first five videos were analysed to determine the RSE of n = 5 video replicates for every 10 nm bin width for each donor. These five, plus an additional 10 videos were then analysed to determine the RSE of n = 15 video replicates. The average RSE for each bin size for 5 and 15 minutes shows a reduction for each bin size. The maximum RSE for was reduced for each bin size for both biological samples. [file table_2.xlsx]

## Sheet: Average RSE by size
		Plasma		Platelet releasate
N number	Size (nm)	Average RSE (%) +/- standard deviation	Maximum RSE (%)	Average RSE (%) +/- standard deviation	Maximum RSE (%)
5	5	NA	NA	NA	NA
5	15	NA	NA	NA	NA
5	25	86.8 +/- 86.8	100	NA	NA
5	35	62.2 +/- 62.2	95.9	78.1 +/- 78.1	100
5	45	46.5 +/- 46.5	83.7	56.1 +/- 56.1	98.4
5	55	29.1 +/- 29.1	64.4	42.6 +/- 42.6	76.2
5	65	19.4 +/- 19.4	42.3	31.5 +/- 31.5	56.9
5	75	15.7 +/- 15.7	38.6	22.2 +/- 22.2	55.7
5	85	15.7 +/- 15.7	40.4	17.6 +/- 17.6	47.1
5	95	15.8 +/- 15.8	34.3	16.6 +/- 16.6	33.6
5	105	15.6 +/- 15.6	41	11.5 +/- 11.5	22.3
5	115	18.1 +/- 18.1	36.5	10.7 +/- 10.7	21
5	125	17.8 +/- 17.8	35.1	12.3 +/- 12.3	30.4
5	135	18.9 +/- 18.9	38.6	11.7 +/- 11.7	31.3
5	145	20.6 +/- 20.6	47.3	11.9 +/- 11.9	34.8
5	155	24.6 +/- 24.6	48.1	13.3 +/- 13.3	30.3
5	165	27.9 +/- 27.9	53.1	15.5 +/- 15.5	45.4
5	175	28.7 +/- 28.7	53.8	16.7 +/- 16.7	30.6
5	185	32.5 +/- 32.5	74.6	18 +/- 18	35.2
5	195	35.2 +/- 35.2	77.2	18.9 +/- 18.9	48.1
15	5	NA	NA	NA	NA
15	15	NA	NA	NA	NA
15	25	71.9 +/- 71.9	98.9	72.5 +/- 72.5	99.6
15	35	44.4 +/- 44.4	74.2	54.4 +/- 54.4	99.3
15	45	29.6 +/- 29.6	55.4	42.4 +/- 42.4	75.2
15	55	18 +/- 18	44.3	25.7 +/- 25.7	38
15	65	12.7 +/- 12.7	29	17.9 +/- 17.9	34.1
15	75	9.3 +/- 9.3	20.8	13.5 +/- 13.5	34.7
15	85	8.7 +/- 8.7	20.8	10.3 +/- 10.3	25.6
15	95	9.4 +/- 9.4	18.4	9.1 +/- 9.1	16.1
15	105	9.3 +/- 9.3	18	6.8 +/- 6.8	12.6
15	115	10.1 +/- 10.1	20.1	7.2 +/- 7.2	17
15	125	11.2 +/- 11.2	19.8	7.4 +/- 7.4	15
15	135	12.2 +/- 12.2	22.1	6.7 +/- 6.7	13.9
15	145	13.5 +/- 13.5	30.8	7.2 +/- 7.2	12.8
15	155	14.8 +/- 14.8	27.3	7.6 +/- 7.6	13.8
15	165	16.3 +/- 16.3	31.2	8.5 +/- 8.5	16.6
15	175	17.6 +/- 17.6	31	9.3 +/- 9.3	16.1
15	185	18.9 +/- 18.9	39.3	10.6 +/- 10.6	22.5
15	195	21 +/- 21	44.5	11.4 +/- 11.4	21.8
